# Supplementary material for: Phospho-tyrosine dependent protein–protein interaction network
Source: Mol Syst Biol. 2015 Mar 26;11(3):0794. doi: 10.15252/msb.20145968 (PMC4380928; doi:10.15252/msb.20145968)
Supplement: Supplementary file 2 [file msb0011-0794-sd2.xlsx]

## Sheet: S3 pY-PPIs
GeneID1	Symbol1	GeneID2	Symbol2	Kinases	Bait-Prey, Prey-Bait
27	ABL2	1398	CRK	ABL2, FYN, TNK1	PB
27	ABL2	8503	PIK3R3	BMX, FES, FRK, FYN, JAK2, PTK2, TNK1, SYK	BP
27	ABL2	6774	STAT3	ABL2, TNK1	PB
9744	ACAP1	9910	RABGAP1L	ABL2	PB
284	ANGPT1	23542	MAPK8IP2	FRK, FYN, TNK1	PB
26060	APPL1	55509	BATF3	ABL2	BP
26060	APPL1	54014	BRWD1	ABL2, TNK1	BP
26060	APPL1	51493	C22orf28	ABL2	BP
26060	APPL1	79930	DOK3	ABL2	BP
26060	APPL1	285489	DOK7	ABL2	BP
26060	APPL1	283899	INO80E	ABL2	BP
26060	APPL1	28999	KLF15	ABL2, TNK1	BP
26060	APPL1	139081	MAGEC3	ABL2, TNK1	BP
26060	APPL1	374899	ZNF829	ABL2	BP
55198	APPL2	64223	GBL	ABL2, BMX, FES, FRK, FYN, JAK2, PTK2, TNK1, SYK	BP
55198	APPL2	654346	LGALS9C	FES, TNK1	BP
55198	APPL2	167410	LIX1	FES, FRK, FYN, JAK2, PTK2, TNK1, SYK	BP
55198	APPL2	58508	MLL3	FYN	BP
64411	ARAP3	116449	MIST	ABL2	PB
467	ATF3	4068	SH2D1A	ABL2, BMX, JAK2, PTK2, TNK1, SYK	PB
695	BTK	8503	PIK3R3	FYN	PB
767	CA8	6774	STAT3	ABL2	PB
11132	CAPN10	56961	SHD	ABL2, BMX, FES, FRK, JAK2, PTK2, TNK1, SYK	PB
867	CBL	26060	APPL1	ABL2, FYN	PB
867	CBL	1398	CRK	ABL2, FYN, TNK1	PB
867	CBL	2059	EPS8	ABL2	PB
867	CBL	5295	PIK3R1	ABL2, FRK, FYN	BP
867	CBL	5296	PIK3R2	ABL2, FYN	PB
867	CBL	8503	PIK3R3	ABL2, BLK, FER, FGR, FRK, FYN, HCK, SRC, SYK, YES1	BP, PB
867	CBL	6774	STAT3	ABL2, TNK1	PB
867	CBL	6776	STAT5A	BMX	PB
868	CBLB	26060	APPL1	ABL2	PB
868	CBLB	1398	CRK	ABL2, FYN, TNK1	BP, PB
868	CBLB	1399	CRKL	ABL2, FYN, TNK1	BP
83605	CCM2	117581	TWIST2	BMX, FRK, FYN	BP
83605	CCM2	128434	VSTM2L	TNK1	BP
57017	COQ9	116449	MIST	ABL2	PB
1398	CRK	340542	BEX5	ABL2	BP
1398	CRK	51493	C22orf28	ABL2	BP
1398	CRK	23624	CBLC	ABL2	BP
1398	CRK	63922	CHTF18	ABL2, FYN, TNK1	BP
1398	CRK	55748	CNDP2	ABL2, TNK1	BP
1398	CRK	9046	DOK2	ABL2, FYN	BP
1398	CRK	79930	DOK3	ABL2, FYN, TNK1	BP
1398	CRK	285489	DOK7	ABL2, FYN, TNK1	BP
1398	CRK	2002	ELK1	ABL2	BP
1398	CRK	1833	EPYC	ABL2	BP
1398	CRK	2140	EYA3	ABL2, FYN	BP
1398	CRK	64762	FAM59A	ABL2, FYN, TNK1	BP
1398	CRK	11167	FSTL1	ABL2, BMX, FRK, JAK2, PTK2, TNK1, SYK	BP
1398	CRK	126626	GABPB2	ABL2, FYN, TNK1	BP
1398	CRK	84941	HSH2D	ABL2, FYN	BP
1398	CRK	253980	KCTD13	ABL2, FYN, TNK1	BP
1398	CRK	27252	KLHL20	ABL2, FYN	BP
1398	CRK	3927	LASP1	ABL2, FYN, TNK1	BP
1398	CRK	139081	MAGEC3	ABL2, FYN, TNK1	BP
1398	CRK	4350	MPG	BMX, FES, FRK, FYN, JAK2, PTK2, TNK1	BP
1398	CRK	29116	MYLIP	ABL2	BP
1398	CRK	51778	MYOZ2	ABL2, FYN	BP
1398	CRK	57532	NUFIP2	ABL2	BP
1398	CRK	266553	OFCC1	ABL2, FYN, TNK1	BP
1398	CRK	5049	PAFAH1B2	ABL2	BP
1398	CRK	1912	PHC2	ABL2, FYN, TNK1	BP
1398	CRK	5295	PIK3R1	ABL2, FYN, TNK1	BP
1398	CRK	5296	PIK3R2	ABL2, TNK1	BP
1398	CRK	8503	PIK3R3	ABL2, FYN, TNK1	BP
1398	CRK	5566	PRKACA	ABL2	BP
1398	CRK	5639	PRRG2	ABL2, FES, JAK2	BP
1398	CRK	5747	PTK2	FYN	BP
1398	CRK	84932	RAB2B	ABL2, TNK1	BP
1398	CRK	10507	SEMA4D	ABL2	BP
1398	CRK	9047	SH2D2A	ABL2, FYN, TNK1	BP
1398	CRK	8651	SOCS1	ABL2	BP
1398	CRK	9306	SOCS6	ABL2	BP
1398	CRK	6775	STAT4	ABL2, BMX, FES, FRK, FYN, JAK2, PTK2, TNK1, SYK	BP
1398	CRK	8557	TCAP	ABL2, FYN, TNK1	BP
1398	CRK	116211	TM4SF19	ABL2, TNK1	BP
1398	CRK	55697	VAC14	FYN	BP
1399	CRKL	1796	DOK1	FYN	PB
1399	CRKL	9046	DOK2	ABL2, FYN	PB
1399	CRKL	9870	KIAA0317	ABL2, FYN, TNK1	BP
1399	CRKL	8651	SOCS1	ABL2, FYN, TNK1	BP
1399	CRKL	64418	TMEM168	ABL2	BP
1412	CRYBA2	8503	PIK3R3	ABL2	PB
1445	CSK	5170	PDPK1	FYN	BP
11068	CYB561D2	116449	MIST	ABL2	PB
27071	DAPP1	79807	GSTCD	ABL2, TNK1	BP
27071	DAPP1	29116	MYLIP	ABL2, TNK1	BP
27071	DAPP1	91833	WDR20	ABL2, BLK, FER, FGR, FRK, FYN, HCK, LYN, SRC, SYK, YES1	BP
1627	DBN1	2885	GRB2	ABL2	PB
1627	DBN1	9910	RABGAP1L	ABL2	PB
1796	DOK1	79930	DOK3	ABL2, FYN	BP
9046	DOK2	26060	APPL1	ABL2	PB
9046	DOK2	79930	DOK3	ABL2	BP
79930	DOK3	126669	SHE	ABL2	PB
55715	DOK4	83605	CCM2	FYN	BP
55715	DOK4	79930	DOK3	ABL2, BLK, FER, FGR, FYN, HCK, SYK, YES1	BP
55816	DOK5	79930	DOK3	FYN	BP
55816	DOK5	60592	SCOC	ABL2, FES, PTK2	BP
1837	DTNA	6774	STAT3	ABL2, FYN, TNK1	PB
1870	E2F2	2885	GRB2	ABL2, FYN	PB
1876	E2F6	8503	PIK3R3	ABL2, FYN	PB
2002	ELK1	5336	PLCG2	BMX	PB
2059	EPS8	728242	XAGE2XX	FYN	BP
1833	EPYC	5336	PLCG2	FRK, FYN, PTK2, TNK1, SYK	PB
2122	EVI1	8503	PIK3R3	ABL2, BMX, FES, FRK, FYN, JAK2, PTK2, TNK1, SYK	PB
2122	EVI1	9910	RABGAP1L	ABL2, BMX, FES, FRK, SYK	PB
2241	FER	386618	KCTD4	ABL2	BP
2533	FYB	2534	FYN	FYN	BP
2533	FYB	3937	LCP2	BLK, FER, FGR, FYN, HCK, LCK, LYN, SRC, SYK, YES1	BP
2533	FYB	8440	NCK2	FYN, YES1	BP
2887	GRB10	10458	BAIAP2	ABL2, BMX, FES, FRK, PTK2, TNK1, SYK	BP
2887	GRB10	11123	RCAN3	ABL2	BP
2888	GRB14	51765	MST4	ABL2	BP
2885	GRB2	9744	ACAP1	ABL2, FYN, SYK	BP
2885	GRB2	79949	C10orf81	ABL2, BLK, FER, FGR, FYN, HCK, SRC, SYK, TNK1, YES1	BP
2885	GRB2	79000	C1orf135	ABL2, BMX, FES, FRK, FYN, JAK2, PTK2, TNK1, SYK	BP
2885	GRB2	84300	C6orf125	ABL2, BMX, FES, FRK, FYN, JAK2, PTK2, TNK1, SYK	BP
2885	GRB2	51185	CRBN	ABL2, BMX, FES, FRK, FYN, JAK2, PTK2, TNK1, SYK	BP
2885	GRB2	4009	LMX1A	ABL2, FER, FGR, FYN, YES1	BP
2885	GRB2	58529	MYOZ1	ABL2	BP
2885	GRB2	133015	PACRGL	ABL2, BMX, FES, FRK, FYN, JAK2, TNK1	BP
2885	GRB2	50855	PARD6A	ABL2, FER, FGR, FYN, HCK, SYK, YES1	BP
2885	GRB2	26167	PCDHB5	ABL2, BLK, FER, FGR, FYN, HCK, SYK, YES1	BP
2885	GRB2	5465	PPARA	FYN	BP
2885	GRB2	5925	RB1	ABL2, FER, FGR, FYN, HCK, YES1	BP
2885	GRB2	122809	SOCS4	FYN	BP
2885	GRB2	85013	TMEM128	ABL2, BMX, FYN, SYK	BP
2885	GRB2	10100	TSPAN2	ABL2, BLK, FER, FGR, FYN, HCK, PTK2, TNK1, YES1	BP
2885	GRB2	7415	VCP	ABL2, BLK, FER, FGR, FYN, HCK, SRC, SYK, TNK1, YES1	BP
2885	GRB2	23001	WDFY3	ABL2, BMX, FES, FYN, JAK2, PTK2, TNK1, SYK	BP
2886	GRB7	116448	OLIG1	ABL2, FER	BP
2886	GRB7	5747	PTK2	ABL2, PTK2	BP
2886	GRB7	10467	ZNHIT1	FRK, SYK	BP
79807	GSTCD	84951	TNS4	ABL2, FYN, TNK1	PB
3055	HCK	25791	NGEF	ABL2, FRK, FYN, JAK2, PTK2, TNK1, SYK	BP
3055	HCK	8503	PIK3R3	FYN	BP
84941	HSH2D	92483	LDHAL6B	ABL2, FYN	BP
84941	HSH2D	403313	PPAPDC2	ABL2	BP
84941	HSH2D	116362	RBP7	ABL2	BP
3303	HSPA1A	117157	SH2D1B	ABL2, BLK, BMX, FGR, FYN, HCK, SRC, TNK1, YES1	PB
3329	HSPD1	5336	PLCG2	BMX	PB
3397	ID1	26060	APPL1	ABL2	PB
3667	IRS1	8412	BCAR3	ABL2, BLK, FER, FGR, FRK, FYN, HCK, LYN, PTK2, SRC, TNK1, YES1	BP
3667	IRS1	8650	NUMB	ABL2, BLK, FER, FGR, FRK, FYN, HCK, PTK2, SRC, TNK1, YES1	BP
3667	IRS1	5295	PIK3R1	ABL2, FRK, FYN, PTK2, TNK1	BP
3667	IRS1	8503	PIK3R3	ABL2, BLK, FER, FGR, FRK, FYN, HCK, PTK2, SRC, TNK1, YES1	BP
9270	ITGB1BP1	10857	PGRMC1	FER, FGR, FYN	BP
3718	JAK3	84708	LNX1	ABL2, SYK	BP
3927	LASP1	6774	STAT3	ABL2, FYN, TNK1	PB
3932	LCK	9046	DOK2	ABL2, FYN	PB
3932	LCK	6774	STAT3	ABL2	PB
92483	LDHAL6B	122809	SOCS4	ABL2, PTK2	PB
11061	LECT1	84941	HSH2D	ABL2	PB
11061	LECT1	122809	SOCS4	ABL2	PB
23542	MAPK8IP2	128977	C22orf39	FRK, PTK2	BP
23542	MAPK8IP2	65265	C8orf33	FRK	BP
23542	MAPK8IP2	492311	LOC492311	PTK2	BP
23542	MAPK8IP2	85013	TMEM128	ABL2	BP
22924	MAPRE3	55198	APPL2	FRK, JAK2, TNK1	PB
4145	MATK	10817	FRS3	FYN	PB
116449	MIST	222826	C6orf146	ABL2, TNK1	BP
116449	MIST	169792	GLIS3	ABL2, FYN, TNK1	BP
64398	MPP5	122809	SOCS4	ABL2, FES, TNK1	PB
9019	MPZL1	285489	DOK7	ABL2, FYN, TNK1	PB
4690	NCK1	116448	OLIG1	ABL2, FER	BP
4690	NCK1	8503	PIK3R3	ABL2, BLK, SYK	BP
4833	NME4	116449	MIST	ABL2, FYN, TNK1	PB
4833	NME4	84951	TNS4	ABL2, FYN	PB
8650	NUMB	10817	FRS3	FYN	PB
8650	NUMB	116448	OLIG1	ABL2	BP
8974	P4HA2	84951	TNS4	ABL2, FYN, TNK1	PB
5170	PDPK1	10307	APBB3	FYN	PB
5295	PIK3R1	26060	APPL1	ABL2	PB
5295	PIK3R1	116449	MIST	ABL2, FYN, TNK1	PB
5295	PIK3R1	9047	SH2D2A	ABL2, FYN	PB
5295	PIK3R1	8651	SOCS1	ABL2, FYN, TNK1	PB
5295	PIK3R1	6774	STAT3	ABL2	PB
5295	PIK3R1	84951	TNS4	ABL2, FYN	PB
5296	PIK3R2	6774	STAT3	ABL2	PB
8503	PIK3R3	23294	ANKS1A	ABL2	PB
8503	PIK3R3	51329	ARL6IP4	FER, FGR, FYN, HCK, LYN, YES1	BP
8503	PIK3R3	79949	C10orf81	ABL2, BLK, BMX, FER, FES, FGR, FRK, FYN, HCK, SRC, SYK, TNK1, YES1	BP
8503	PIK3R3	64770	CCDC14	ABL2, BLK, FER, FGR, FYN, HCK, SYK, YES1	BP
8503	PIK3R3	10817	FRS3	FYN	PB
8503	PIK3R3	84941	HSH2D	BLK, FER, FGR, FYN, YES1	PB
8503	PIK3R3	154865	IQUB	ABL2, BMX, FES, FRK, FYN, JAK2, PTK2, TNK1	BP
8503	PIK3R3	116449	MIST	ABL2, FYN, TNK1	PB
8503	PIK3R3	56957	OTUD7B	ABL2, FYN	BP
8503	PIK3R3	50855	PARD6A	ABL2, FYN	BP
8503	PIK3R3	26167	PCDHB5	ABL2, BMX, FES, FYN, JAK2, TNK1, SYK	BP
8503	PIK3R3	246330	PELI3	ABL2, BMX, FES, FRK, FYN, JAK2, PTK2, TNK1, SYK	BP
8503	PIK3R3	53918	PELO	ABL2, BLK, FGR, FYN, HCK, YES1	BP
8503	PIK3R3	151056	PLB1	ABL2, BMX, FES, FYN, JAK2, TNK1, SYK	BP
8503	PIK3R3	116362	RBP7	ABL2, BMX, FYN	BP
8503	PIK3R3	9047	SH2D2A	ABL2, FYN	PB
8503	PIK3R3	122809	SOCS4	ABL2	BP
8503	PIK3R3	84727	SPSB2	FES	BP
8503	PIK3R3	9099	USP2	ABL2, FES, FYN, JAK2, TNK1, SYK	BP
8503	PIK3R3	155368	WBSCR27	ABL2	BP
8503	PIK3R3	23528	ZNF281	ABL2, FYN, TNK1	BP
8503	PIK3R3	79970	ZNF767	ABL2	BP
65018	PINK1	84941	HSH2D	ABL2	PB
65018	PINK1	122809	SOCS4	ABL2, PTK2	PB
5336	PLCG2	431707	LHX8	BMX, FRK, JAK2, PTK2, TNK1, SYK	BP
5336	PLCG2	9232	PTTG1	FES, PTK2	BP
5336	PLCG2	7157	TP53	FRK, FYN, SYK	BP
5465	PPARA	8503	PIK3R3	ABL2, FER, FGR, FRK, FYN	PB
5467	PPARD	6774	STAT3	ABL2, TNK1	PB
5510	PPP1R7	116449	MIST	ABL2	PB
5680	PSG11	56961	SHD	ABL2, BMX, FES, FRK, FYN, JAK2, PTK2, TNK1, SYK	PB
5747	PTK2	55715	DOK4	BLK, FGR, FYN, HCK, SRC, YES1	PB
5747	PTK2	5777	PTPN6	ABL2, FES	PB
5747	PTK2	9047	SH2D2A	BLK, FGR, FYN, HCK, SRC, SYK, YES1	PB
5754	PTK7	116449	MIST	ABL2	PB
5781	PTPN11	84708	LNX1	ABL2, FES, FRK, PTK2	BP
5777	PTPN6	116448	OLIG1	ABL2	BP
9910	RABGAP1L	55738	ARFGAP1	BMX	BP
9910	RABGAP1L	84300	C6orf125	ABL2, FRK, JAK2	BP
9910	RABGAP1L	257169	C9orf43	ABL2, FES	BP
9910	RABGAP1L	10100	TSPAN2	ABL2, FES	BP
9910	RABGAP1L	23001	WDFY3	ABL2, BMX	BP
5921	RASA1	116448	OLIG1	FER, TNK1	BP
5925	RB1	9910	RABGAP1L	ABL2, FER, FGR, FYN	PB
116362	RBP7	122809	SOCS4	ABL2, PTK2	PB
84268	RPAIN	116449	MIST	ABL2	PB
84268	RPAIN	84951	TNS4	ABL2	PB
51460	SFMBT1	116449	MIST	ABL2, FYN, TNK1	PB
25970	SH2B1	51380	CSAD	FRK, TNK1	BP
4068	SH2D1A	4690	NCK1	BLK, FER, FGR, FYN, HCK, LYN, SRC	PB
4068	SH2D1A	5747	PTK2	ABL2, FYN, TNK1	BP
4068	SH2D1A	10467	ZNHIT1	ABL2, BLK, FER, FGR, FYN, HCK	BP
9047	SH2D2A	26060	APPL1	ABL2	PB
9047	SH2D2A	51130	ASB3	ABL2	BP
9047	SH2D2A	55603	FAM46A	ABL2	BP
9047	SH2D2A	115572	FAM46B	ABL2, FES, FRK, FYN, JAK2, TNK1	BP
9047	SH2D2A	129285	KLRAQ1	ABL2	BP
9047	SH2D2A	84708	LNX1	ABL2	BP
9047	SH2D2A	9208	LRRFIP1	ABL2, CSK, FER, FGR, FYN, JAK3	BP
9047	SH2D2A	58473	PLEKHB1	ABL2, FRK, FYN, JAK2, SYK	BP
9047	SH2D2A	25788	RAD54B	ABL2, TNK1	BP
9047	SH2D2A	139170	WDR40B	ABL2	BP
9047	SH2D2A	23051	ZHX3	ABL2	BP
9047	SH2D2A	284312	ZSCAN1	ABL2, FYN	BP
6452	SH3BP2	79658	ARHGAP10	FYN	BP
6452	SH3BP2	6774	STAT3	ABL2, TNK1	PB
9021	SOCS3	9047	SH2D2A	ABL2, FYN	BP
9021	SOCS3	10345	TRDN	FYN	BP
122809	SOCS4	403313	PPAPDC2	ABL2, PTK2	BP
9306	SOCS6	26060	APPL1	ABL2	PB
9306	SOCS6	84708	LNX1	BMX, FES, FRK, FYN, PTK2, TNK1	BP
9306	SOCS6	116449	MIST	ABL2, FYN, TNK1	PB
6710	SPTB	9047	SH2D2A	ABL2, BLK, FER, FGR, TNK1, YES1	PB
6710	SPTB	6772	STAT1	ABL2, BMX, FES, FYN, JAK2	PB
6714	SRC	8503	PIK3R3	FYN	BP
6773	STAT2	55715	DOK4	FYN	PB
6774	STAT3	54014	BRWD1	ABL2, FYN	BP
6774	STAT3	54906	C10orf18	ABL2, FYN, TNK1	BP
6774	STAT3	55231	CCDC87	ABL2, TNK1	BP
6774	STAT3	9046	DOK2	ABL2, TNK1	BP
6774	STAT3	79930	DOK3	ABL2, FYN, TNK1	BP
6774	STAT3	150864	FAM117B	ABL2, FYN, TNK1	BP
6774	STAT3	79807	GSTCD	ABL2, FYN, TNK1	BP
6774	STAT3	8820	HESX1	ABL2, FYN, TNK1	BP
6774	STAT3	386675	KRTAP10-7	ABL2, FYN, TNK1	BP
6774	STAT3	9261	MAPKAPK2	ABL2	BP
6774	STAT3	9019	MPZL1	ABL2, FYN, TNK1	BP
6774	STAT3	57532	NUFIP2	ABL2, FYN	BP
6774	STAT3	164091	PAQR7	ABL2, TNK1	BP
6774	STAT3	8503	PIK3R3	ABL2, TNK1	BP
6774	STAT3	23637	RABGAP1	ABL2, FYN, TNK1	BP
6774	STAT3	9047	SH2D2A	ABL2, FYN	BP
6774	STAT3	116211	TM4SF19	ABL2, FYN, TNK1	BP
6774	STAT3	7291	TWIST1	ABL2, FYN	BP
6774	STAT3	23339	VPS39	ABL2, TNK1	BP
6774	STAT3	23001	WDFY3	ABL2, FYN, TNK1	BP
6774	STAT3	23528	ZNF281	ABL2, FYN, TNK1	BP
6774	STAT3	374899	ZNF829	ABL2	BP
6775	STAT4	117157	SH2D1B	ABL2, BLK	PB
6776	STAT5A	116448	OLIG1	ABL2, BMX, JAK2, PTK2, TNK1, SYK	BP
6850	SYK	55603	FAM46A	FES	BP
7126	TNFAIP1	27071	DAPP1	ABL2, FYN	PB
10188	TNK2	122809	SOCS4	BMX, FRK, PTK2, TNK1	PB
54802	TRIT1	126669	SHE	ABL2	PB
7248	TSC1	84941	HSH2D	ABL2	PB
7248	TSC1	9047	SH2D2A	ABL2, BMX, FES, FRK, FYN, JAK2, PTK2, TNK1, SYK	PB
10537	UBD	23542	MAPK8IP2	ABL2, JAK2, PTK2, TNK1	PB
7408	VASP	10817	FRS3	FYN	PB
7415	VCP	8503	PIK3R3	ABL2, FYN	PB
7525	YES1	8678	BECN1	ABL2, FER, FES, FGR, HCK, SYK, YES1	BP
7525	YES1	116448	OLIG1	ABL2, BLK, FER, FES, FGR, HCK, PTK2, YES1	BP
10467	ZNHIT1	27071	DAPP1	TNK1	PB
