# Supplementary material for: Phospho-tyrosine dependent protein–protein interaction network
Source: Mol Syst Biol. 2015 Mar 26;11(3):0794. doi: 10.15252/msb.20145968 (PMC4380928; doi:10.15252/msb.20145968)
Supplement: Supplementary file 3 [file msb0011-0794-sd3.xlsx]

## Sheet: S4 npY-PPIs
GeneID1	Symbol1	GeneID2	Symbol2	Bait-Prey, Prey-Bait
27245	AHDC1	55816	DOK5	PB
207	AKT1	26060	APPL1	PB
10393	ANAPC10	23542	MAPK8IP2	PB
57182	ANKRD50	116449	MIST	PB
23294	ANKS1A	79658	ARHGAP10	BP
23294	ANKS1A	79930	DOK3	BP
23294	ANKS1A	28999	KLF15	BP
23294	ANKS1A	374354	NHLRC2	BP
23294	ANKS1A	54802	TRIT1	BP
8905	AP1S2	23371	TENC1	PB
10307	APBB3	27071	DAPP1	PB
26060	APPL1	49855	SCAPER	BP
55198	APPL2	388407	C17orf82	BP
55198	APPL2	79930	DOK3	BP
55198	APPL2	92483	LDHAL6B	BP
55198	APPL2	65018	PINK1	BP
55198	APPL2	116362	RBP7	BP
51130	ASB3	79890	RIN3	PB
467	ATF3	55198	APPL2	PB
467	ATF3	1398	CRK	PB
467	ATF3	55816	DOK5	PB
467	ATF3	6774	STAT3	PB
8678	BECN1	10818	FRS2	PB
8678	BECN1	56961	SHD	PB
660	BMX	116449	MIST	PB
660	BMX	6774	STAT3	PB
695	BTK	8678	BECN1	BP
695	BTK	56945	MRPS22	BP
867	CBL	867	CBL	BP, PB
867	CBL	1399	CRKL	BP
867	CBL	2534	FYN	BP
867	CBL	9402	GRAP2	PB
867	CBL	2885	GRB2	PB
867	CBL	7593	MZF1	BP
867	CBL	5578	PRKCA	BP
867	CBL	5104	SERPINA5	BP
868	CBLB	2534	FYN	PB
868	CBLB	9402	GRAP2	PB
55038	CDCA4	55816	DOK5	PB
1059	CENPB	10045	SH2D3A	PB
1124	CHN2	8498	RANBP3	BP
1124	CHN2	5925	RB1	BP
1124	CHN2	6602	SMARCD1	BP
1124	CHN2	112858	TP53RK	BP
1158	CKM	9722	NOS1AP	PB
51185	CRBN	55198	APPL2	PB
1398	CRK	55139	ANKZF1	BP
1398	CRK	54443	ANLN	BP
1398	CRK	140462	ASB9	BP
1398	CRK	121549	ASCL4	BP
1398	CRK	84726	BAT2L	BP
1398	CRK	55509	BATF3	BP
1398	CRK	84103	C4orf17	BP
1398	CRK	133383	C5orf35	BP
1398	CRK	135398	C6orf141	BP
1398	CRK	84940	CORO6	BP
1398	CRK	2098	ESD	BP
1398	CRK	2241	FER	PB
1398	CRK	22927	HABP4	BP
1398	CRK	9742	IFT140	BP
1398	CRK	283899	INO80E	BP
1398	CRK	3670	ISL1	BP
1398	CRK	79734	KCTD17	BP
1398	CRK	28999	KLF15	BP
1398	CRK	431707	LHX8	BP
1398	CRK	116449	MIST	PB
1398	CRK	4332	MNDA	BP
1398	CRK	5700	PSMC1	BP
1398	CRK	9232	PTTG1	BP
1398	CRK	79890	RIN3	PB
1398	CRK	23429	RYBP	BP
1398	CRK	23157	SEPT6	BP
1398	CRK	29888	STRN4	BP
1398	CRK	6996	TDG	BP
1398	CRK	7157	TP53	BP
1398	CRK	84790	TUBA1C	BP
1398	CRK	117581	TWIST2	BP
1398	CRK	84292	WDR83	BP
1398	CRK	55888	ZNF167	BP
1398	CRK	79230	ZNF557	BP
1399	CRKL	79890	RIN3	PB
1399	CRKL	23371	TENC1	PB
51379	CRLF3	55198	APPL2	PB
1401	CRP	23542	MAPK8IP2	PB
8048	CSRP3	79890	RIN3	PB
1558	CYP2C8	79890	RIN3	PB
10858	CYP46A1	79890	RIN3	PB
27071	DAPP1	55748	CNDP2	BP
27071	DAPP1	84709	OSAP	BP
27071	DAPP1	116362	RBP7	BP
27071	DAPP1	116211	TM4SF19	BP
1655	DDX5	10817	FRS3	PB
55715	DOK4	167410	LIX1	BP
55715	DOK4	116448	OLIG1	BP
55715	DOK4	116362	RBP7	BP
55816	DOK5	116448	OLIG1	BP
55816	DOK5	58525	WIZ	BP
114327	EFHC1	285489	DOK7	PB
2059	EPS8	10458	BAIAP2	BP
2059	EPS8	135398	C6orf141	BP
2059	EPS8	11123	RCAN3	BP
2059	EPS8	27156	RTDR1	BP
2059	EPS8	5104	SERPINA5	BP
64787	EPS8L2	79890	RIN3	PB
2098	ESD	5336	PLCG2	PB
2146	EZH2	79890	RIN3	PB
2173	FABP7	23371	TENC1	PB
55603	FAM46A	79890	RIN3	PB
2189	FANCG	55816	DOK5	PB
2241	FER	5295	PIK3R1	BP
2241	FER	8503	PIK3R3	BP
2241	FER	5510	PPP1R7	BP
2257	FGF12	23542	MAPK8IP2	PB
2258	FGF13	23542	MAPK8IP2	PB
2308	FOXO1	8503	PIK3R3	PB
2308	FOXO1	23371	TENC1	PB
10817	FRS3	10817	FRS3	BP, PB
10817	FRS3	25970	SH2B1	BP
10817	FRS3	122809	SOCS4	BP
2534	FYN	9722	NOS1AP	PB
2534	FYN	8503	PIK3R3	PB
2591	GALNT3	23542	MAPK8IP2	PB
2623	GATA1	79890	RIN3	PB
2623	GATA1	23371	TENC1	PB
9402	GRAP2	64762	FAM59A	BP
9402	GRAP2	79890	RIN3	PB
2888	GRB14	10817	FRS3	PB
2888	GRB14	3055	HCK	PB
2885	GRB2	51329	ARL6IP4	BP
2885	GRB2	116449	MIST	PB
2885	GRB2	116448	OLIG1	BP
2885	GRB2	155368	WBSCR27	BP
2885	GRB2	84460	ZMAT1	BP
79807	GSTCD	116449	MIST	PB
3055	HCK	10817	FRS3	BP
3055	HCK	25875	LETMD1	BP
3055	HCK	116448	OLIG1	BP
3055	HCK	5747	PTK2	BP
3107	HLA-C	23542	MAPK8IP2	PB
84941	HSH2D	116448	OLIG1	BP
3303	HSPA1A	23542	MAPK8IP2	PB
3329	HSPD1	9722	NOS1AP	PB
10075	HUWE1	23371	TENC1	PB
3398	ID2	79890	RIN3	PB
3398	ID2	23371	TENC1	PB
3667	IRS1	57162	PELI1	BP
3670	ISL1	5336	PLCG2	PB
79734	KCTD17	79890	RIN3	PB
889	KRIT1	83605	CCM2	PB
889	KRIT1	9270	ITGB1BP1	PB
3927	LASP1	9047	SH2D2A	PB
3932	LCK	79890	RIN3	PB
11061	LECT1	55198	APPL2	PB
7044	LEFTY2	23542	MAPK8IP2	PB
4067	LYN	5747	PTK2	BP
23542	MAPK8IP2	114899	C1QTNF3	BP
23542	MAPK8IP2	56259	CTNNBL1	BP
23542	MAPK8IP2	150290	DUSP18	BP
23542	MAPK8IP2	51147	ING4	BP
23542	MAPK8IP2	51691	LSM8	BP
23542	MAPK8IP2	253827	MSRB3	BP
23542	MAPK8IP2	132320	SCLT1	BP
23542	MAPK8IP2	117157	SH2D1B	BP
23542	MAPK8IP2	91252	SLC39A13	BP
23542	MAPK8IP2	90864	SPSB3	BP
23542	MAPK8IP2	64854	USP46	BP
23542	MAPK8IP2	93474	ZNF670	BP
23542	MAPK8IP2	30834	ZNRD1	BP
22924	MAPRE3	55715	DOK4	PB
4332	MNDA	23542	MAPK8IP2	PB
4332	MNDA	6774	STAT3	PB
4361	MRE11A	23542	MAPK8IP2	PB
56945	MRPS22	56961	SHD	PB
4502	MT2A	79890	RIN3	PB
4502	MT2A	23371	TENC1	PB
10874	NMU	23371	TENC1	PB
9722	NOS1AP	254268	C1orf62	BP
9722	NOS1AP	55651	NHP2	BP
9722	NOS1AP	79576	NKAP	BP
9722	NOS1AP	441521	RP13-36C9.6	BP
9722	NOS1AP	23429	RYBP	BP
8650	NUMB	222484	LNX2	BP
8650	NUMB	23542	MAPK8IP2	PB
23363	OBSL1	23371	TENC1	PB
116448	OLIG1	117157	SH2D1B	PB
8974	P4HA2	116449	MIST	PB
29763	PACSIN3	116449	MIST	PB
5049	PAFAH1B2	6774	STAT3	PB
5187	PER1	23371	TENC1	PB
5290	PIK3CA	8503	PIK3R3	PB
5291	PIK3CB	8503	PIK3R3	PB
5296	PIK3R2	26060	APPL1	PB
8503	PIK3R3	78995	C17orf53	BP
8503	PIK3R3	79000	C1orf135	BP
8503	PIK3R3	55845	C3orf10	BP
8503	PIK3R3	84984	C3orf34	BP
8503	PIK3R3	8536	CAMK1	BP
8503	PIK3R3	80125	CCDC33	BP
8503	PIK3R3	51185	CRBN	BP
8503	PIK3R3	28999	KLF15	BP
8503	PIK3R3	9757	MLL4	BP
8503	PIK3R3	22823	MTF2	BP
8503	PIK3R3	116448	OLIG1	BP
8503	PIK3R3	133015	PACRGL	BP
8503	PIK3R3	9306	SOCS6	BP
8503	PIK3R3	23001	WDFY3	BP
8503	PIK3R3	50717	WDR42A	BP
8503	PIK3R3	56897	WRNIP1	BP
8503	PIK3R3	84460	ZMAT1	BP
8503	PIK3R3	26036	ZNF451	BP
5326	PLAGL2	27071	DAPP1	PB
5326	PLAGL2	9722	NOS1AP	PB
5336	PLCG2	140462	ASB9	BP
5336	PLCG2	79680	C22orf29	BP
5336	PLCG2	133383	C5orf35	BP
5336	PLCG2	126626	GABPB2	BP
5336	PLCG2	79734	KCTD17	BP
5336	PLCG2	5709	PSMD3	BP
5336	PLCG2	25788	RAD54B	BP
5336	PLCG2	10928	RALBP1	BP
5336	PLCG2	117581	TWIST2	BP
5336	PLCG2	55888	ZNF167	BP
4860	PNP	9722	NOS1AP	PB
10621	POLR3F	79890	RIN3	PB
10621	POLR3F	23371	TENC1	PB
4660	PPP1R12B	8503	PIK3R3	PB
5715	PSMD9	79890	RIN3	PB
5747	PTK2	8503	PIK3R3	PB
5747	PTK2	117157	SH2D1B	PB
5747	PTK2	6714	SRC	PB
9910	RABGAP1L	23542	MAPK8IP2	PB
10742	RAI2	55198	APPL2	PB
10742	RAI2	55816	DOK5	PB
8498	RANBP3	23294	ANKS1A	PB
11186	RASSF1	116449	MIST	PB
5925	RB1	23294	ANKS1A	PB
5925	RB1	116449	MIST	PB
5936	RBM4	23542	MAPK8IP2	PB
9610	RIN1	56899	ANKS1B	BP
79890	RIN3	140461	ASB8	BP
79890	RIN3	79930	DOK3	BP
79890	RIN3	441518	FAM127C	BP
79890	RIN3	219972	MPEG1	BP
79890	RIN3	151056	PLB1	BP
79890	RIN3	353324	SPATA12	BP
79890	RIN3	81848	SPRY4	BP
79890	RIN3	116211	TM4SF19	BP
79890	RIN3	81629	TSSK3	BP
6194	RPS6	10818	FRS2	PB
23429	RYBP	23542	MAPK8IP2	PB
10806	SDCCAG8	23371	TENC1	PB
10019	SH2B3	23371	TENC1	PB
4068	SH2D1A	90557	CCDC74A	BP
4068	SH2D1A	25875	LETMD1	BP
4068	SH2D1A	25791	NGEF	BP
4068	SH2D1A	116448	OLIG1	BP
9047	SH2D2A	10865	ARID5A	BP
9047	SH2D2A	388407	C17orf82	BP
9047	SH2D2A	79612	NARG1L	BP
63898	SH2D4A	116448	OLIG1	BP
56961	SHD	200185	KRTCAP2	BP
56961	SHD	116448	OLIG1	BP
56961	SHD	114880	OSBPL6	BP
6590	SLPI	23542	MAPK8IP2	PB
6602	SMARCD1	23294	ANKS1A	PB
6602	SMARCD1	116449	MIST	PB
9021	SOCS3	10971	YWHAQ	BP
9306	SOCS6	10817	FRS3	PB
6691	SPINK2	23542	MAPK8IP2	PB
10253	SPRY2	23371	TENC1	PB
6728	SRP19	23542	MAPK8IP2	PB
6774	STAT3	55509	BATF3	BP
6774	STAT3	63922	CHTF18	BP
6774	STAT3	55748	CNDP2	BP
6774	STAT3	28999	KLF15	BP
6774	STAT3	23148	NACAD	BP
6774	STAT3	55916	NXT2	BP
6774	STAT3	266553	OFCC1	BP
6774	STAT3	65018	PINK1	BP
6774	STAT3	6996	TDG	BP
6774	STAT3	79230	ZNF557	BP
27148	STK36	116449	MIST	PB
6839	SUV39H1	79890	RIN3	PB
6839	SUV39H1	23371	TENC1	PB
8189	SYMPK	79890	RIN3	PB
6895	TARBP2	23542	MAPK8IP2	PB
23371	TENC1	203054	ADCK5	BP
23371	TENC1	51130	ASB3	BP
23371	TENC1	55337	C19orf66	BP
23371	TENC1	140290	C21orf77	BP
23371	TENC1	125965	COX6B2	BP
23371	TENC1	115265	DDIT4L	BP
23371	TENC1	79930	DOK3	BP
23371	TENC1	64097	EPB41L4A	BP
23371	TENC1	64787	EPS8L2	BP
23371	TENC1	92689	FAM114A1	BP
23371	TENC1	55603	FAM46A	BP
23371	TENC1	26291	FGF21	BP
23371	TENC1	57733	GBA3	BP
23371	TENC1	337963	KRTAP23-1	BP
23371	TENC1	83896	KRTAP3-1	BP
23371	TENC1	91869	LOC285398	BP
23371	TENC1	219972	MPEG1	BP
23371	TENC1	343263	MYBPHL	BP
23371	TENC1	57644	MYH7B	BP
23371	TENC1	30833	NT5C	BP
23371	TENC1	151056	PLB1	BP
23371	TENC1	353324	SPATA12	BP
23371	TENC1	81848	SPRY4	BP
23371	TENC1	116211	TM4SF19	BP
23371	TENC1	57045	TWSG1	BP
23371	TENC1	80344	WDR23	BP
23371	TENC1	50717	WDR42A	BP
23371	TENC1	54807	ZNF586	BP
23371	TENC1	79027	ZNF655	BP
23371	TENC1	30834	ZNRD1	BP
7014	TERF2	8650	NUMB	PB
7014	TERF2	8503	PIK3R3	PB
7051	TGM1	79890	RIN3	PB
10188	TNK2	84941	HSH2D	PB
7125	TNNC2	8503	PIK3R3	PB
7145	TNS1	10817	FRS3	PB
84951	TNS4	386618	KCTD4	BP
7157	TP53	26060	APPL1	PB
7248	TSC1	55198	APPL2	PB
7248	TSC1	55816	DOK5	PB
7248	TSC1	79890	RIN3	PB
7248	TSC1	23371	TENC1	PB
7294	TXK	116449	MIST	PB
23001	WDFY3	23371	TENC1	PB
51741	WWOX	116449	MIST	PB
83719	YPEL3	285489	DOK7	PB
9841	ZBTB24	79890	RIN3	PB
51193	ZNF639	79890	RIN3	PB
79027	ZNF655	79890	RIN3	PB
58491	ZNF71	79890	RIN3	PB
