# Supplementary material for: Phospho-tyrosine dependent protein–protein interaction network
Source: Mol Syst Biol. 2015 Mar 26;11(3):0794. doi: 10.15252/msb.20145968 (PMC4380928; doi:10.15252/msb.20145968)
Supplement: Supplementary file 4 [file msb0011-0794-sd4.xlsx]

## Sheet: S7 Literature pY-PPI
Number	GeneID1	Symbol1	GeneID2	Symbol2	BothBait	npY	pY	PMID	method	literature-pY
1	27	ABL2	1398	CRK	x		x	8194526	CoIP, endogenous and transfected	nd
1	27	ABL2	1398	CRK	x		x	17474147	GST-SH3 peptide array	npY
2	27	ABL2	2534	FYN	x			17474147	GST-SH3 peptide array	npY
3	27	ABL2	2885	GRB2	x			17474147	GST-SH3 peptide array	npY
4	27	ABL2	3055	HCK	x			12748290	in-vitro kinase assay	nd
5	27	ABL2	9610	RIN1	x			9144171	GST-pulldown and in-vitro kinase assay	npY
6	27	ABL2	6714	SRC	x			17474147	GST-SH3 peptide array	npY
7	207	AKT1	26060	APPL1		x		12621049	CoIP, transfected and tagged	nd
8	10307	APBB3	55198	APPL2	x			9461550	Y2H	npY
9	26060	APPL1	55198	APPL2	x			16189514	Y2H	npY
10	660	BMX	6774	STAT3		x		10688651	CoIP, T7-BMX	pY
11	695	BTK	867	CBL	x			7629518	GST-pulldown	npY
12	695	BTK	868	CBLB	x			12093870	CoIP, transfected	nd
13	695	BTK	27071	DAPP1	x			11524430	in vitro phosphorylation	nd
14	695	BTK	2534	FYN	x			8058772	filter binding assay	npY
15	695	BTK	2885	GRB2	x			19380743	TAP-pulldown	nd
15	695	BTK	2885	GRB2	x			20936779	Y2H	npY
16	695	BTK	3055	HCK	x			8058772	filter binding assay	npY
17	695	BTK	4067	LYN	x			8058772	filter binding assay	npY
18	695	BTK	5336	PLCG2	x			10981967	CoIP, endogenous	nd
18	695	BTK	5336	PLCG2	x			12093870	CoIP, transfected	nd
19	695	BTK	6774	STAT3	x			17367410	CoIP	pY
20	695	BTK	6776	STAT5A	x			11413148	CoIP, endogenous and SPR spectroscopy	nd
21	867	CBL	1398	CRK	x		x	8524328	CoIP, endogenous and GST pulldown	pY
21	867	CBL	1398	CRK	x		x	8621483	CoIP, endogenous	nd
21	867	CBL	1398	CRK	x		x	8626543	CoIP, endogenous	pY
21	867	CBL	1398	CRK	x		x	9178909	CoIP, endogenous	nd
21	867	CBL	1398	CRK	x		x	9461587	CoIP, endogenous	nd
21	867	CBL	1398	CRK	x		x	19380743	TAP-pulldown	nd
22	867	CBL	1399	CRKL	x	x		8621483	CoIP, endogenous	nd
22	867	CBL	1399	CRKL	x	x		8626543	CoIP, endogenous	nd
22	867	CBL	1399	CRKL	x	x		8662998	CoIP, endogenous	nd
22	867	CBL	1399	CRKL	x	x		9092574	CoIP and GST-pulldown	pY
22	867	CBL	1399	CRKL	x	x		9092574	CoIP and GST-pulldown	npY
22	867	CBL	1399	CRKL	x	x		9178909	CoIP, endogenous	nd
22	867	CBL	1399	CRKL	x	x		9344843	CoIP, endogenous	nd
22	867	CBL	1399	CRKL	x	x		9461587	CoIP, endogenous	nd
22	867	CBL	1399	CRKL	x	x		11133830	CoIP, endogenous	nd
22	867	CBL	1399	CRKL	x	x		15556646	Far-western	pY
23	867	CBL	1445	CSK	x			19380743	TAP-pulldown	nd
24	867	CBL	10818	FRS2	x			11997436	CoIP,endogenous	nd
25	867	CBL	2534	FYN	x	x		7642581	CoIP, endogenous	nd
25	867	CBL	2534	FYN	x	x		8621719	CoIP, endogenous	nd
25	867	CBL	2534	FYN	x	x		9525940	CoIP, transfected	nd
25	867	CBL	2534	FYN	x	x		9535867	Y2H and GST-pulldown	nd
25	867	CBL	2534	FYN	x	x		9890970	GST-pulldown	npY
25	867	CBL	2534	FYN	x	x		15190072	CoIP, endogenous	nd
25	867	CBL	2534	FYN	x	x		15556646	in vitro kinase assay	nd
26	867	CBL	2885	GRB2	x	x		7642581	CoIP, endogenous and GST-pulldown	npY
26	867	CBL	2885	GRB2	x	x		8621719	CoIP, endogenous	npY
26	867	CBL	2885	GRB2	x	x		8662998	CoIP, endogenous	nd
26	867	CBL	2885	GRB2	x	x		9178909	CoIP, endogenous	nd
26	867	CBL	2885	GRB2	x	x		9461587	CoIP, endogenous	nd
26	867	CBL	2885	GRB2	x	x		11133830	CoIP, endogenous	nd
26	867	CBL	2885	GRB2	x	x		11964172	CoIP, endogenous, usings peptides	npY
26	867	CBL	2885	GRB2	x	x		11997436	CoIP,endogenous and GST-pulldown	npY
26	867	CBL	2885	GRB2	x	x		19380743	TAP-pulldown	nd
26	867	CBL	2885	GRB2	x	x		20936779	Y2H	npY
27	867	CBL	3055	HCK	x			9890970	GST-pulldown	nd
27	867	CBL	3055	HCK	x			10092522	GST-pulldown	pY
27	867	CBL	3055	HCK	x			10799548	GST-pulldown	npY
27	867	CBL	3055	HCK	x			11896602	CoIP, transfected	nd
28	867	CBL	4067	LYN	x			9160881	Y2H	npY
28	867	CBL	4067	LYN	x			9890970	GST-pulldown	nd
28	867	CBL	4067	LYN	x			15190072	CoIP, endogenous	nd
29	867	CBL	5295	PIK3R1			x	7642581	CoIP, endogenous	pY
29	867	CBL	5295	PIK3R1			x	8621719	CoIP, endogenous	nd
29	867	CBL	5295	PIK3R1			x	8662998	CoIP, endogenous	nd
29	867	CBL	5295	PIK3R1			x	9160881	Y2H	nd
29	867	CBL	5295	PIK3R1			x	9178909	CoIP, endogenous	nd
29	867	CBL	5295	PIK3R1			x	9461587	CoIP, endogenous	nd
29	867	CBL	5295	PIK3R1			x	11133830	CoIP, endogenous	nd
29	867	CBL	5295	PIK3R1			x	15556646	Far-western	pY
29	867	CBL	5295	PIK3R1			x	19380743	TAP-pulldown	nd
30	867	CBL	5296	PIK3R2	x		x	11133830	CoIP, endogenous	nd
31	867	CBL	5781	PTPN11	x			11157475	CoIP, endogenous and transfected	pY
32	867	CBL	5777	PTPN6	x			12176909	CoIP, transfected	nd
33	867	CBL	6452	SH3BP2	x			9846481	GST-pulldown	nd
34	867	CBL	6714	SRC	x			9525940	CoIP, transfected	nd
34	867	CBL	6714	SRC	x			11994282	CoIP, endogenous	nd
35	867	CBL	6850	SYK	x			8621719	CoIP, endogenous	nd
35	867	CBL	6850	SYK	x			9535867	Y2H and GST-pulldown	nd
35	867	CBL	6850	SYK	x			15556646	in vitro kinase assay	nd
36	867	CBL	7525	YES1	x			9525940	CoIP, transfected	nd
37	868	CBLB	1398	CRK	x		x	19380743	TAP-pulldown	nd
38	868	CBLB	1399	CRKL	x		x	10022120	CoIP, transfected	pY
38	868	CBLB	1399	CRKL	x		x	12697763	CoIP, endogenous	nd
39	868	CBLB	2534	FYN	x	x		16503409	GST-pulldown	nd
40	868	CBLB	2885	GRB2	x			10022120	CoIP, transfected	npY
40	868	CBLB	2885	GRB2	x			12577067	GST-SH2 pulldown	pY
40	868	CBLB	2885	GRB2	x			20936779	Y2H	npY
41	868	CBLB	3667	IRS1	x			16734387	CoIP, transfected	nd
42	868	CBLB	5336	PLCG2	x			12093870	CoIP, transfected	nd
43	868	CBLB	6850	SYK	x			10022120	CoIP, transfected	pY
44	1398	CRK	23624	CBLC			x	10362357	GST-pulldown	npY
45	1398	CRK	55715	DOK4	x			12730241	CoIP, transfected	nd
46	1398	CRK	10818	FRS2	x			10092678	GST-pulldown	nd
47	1398	CRK	2885	GRB2	x			19380743	TAP-pulldown	nd
48	1398	CRK	3667	IRS1	x			8621590	CoIP	nd
49	1398	CRK	5295	PIK3R1			x	19380743	TAP-pulldown	nd
50	1398	CRK	5296	PIK3R2	x		x	19380743	TAP-pulldown	nd
51	1398	CRK	8503	PIK3R3	x		x	19380743	TAP-pulldown	nd
52	1398	CRK	5747	PTK2			x	10085298	GST-pulldown	pY
52	1398	CRK	5747	PTK2			x	12615911	CoIP, endogenous in stably transfected cells (v-Src)	nd
53	1398	CRK	5781	PTPN11	x			19380743	TAP-pulldown	nd
54	1398	CRK	79890	RIN3	x	x		17474147	GST-SH3 peptide array	npY
55	1398	CRK	8651	SOCS1	x		x	10022833	GST-pulldown, domains	npY
56	1398	CRK	6714	SRC	x			12615911	CoIP, endogenous in stably transfected cells (v-Src)	nd
57	1398	CRK	6776	STAT5A	x			11097834	CoIP, FarWestern	pY
58	1399	CRKL	1796	DOK1	x		x	11071635	GST-pulldown, SH2-domain	pY
59	1399	CRKL	2885	GRB2	x			10477741	CoIP, endogenous	nd
60	1399	CRKL	4067	LYN	x			11443118	in-vitro kinase assay	nd
61	1399	CRKL	5296	PIK3R2	x			9092574	CoIP and GST-pulldown	npY
62	1399	CRKL	5781	PTPN11	x			9344843	CoIP, endogenous	nd
63	1399	CRKL	6776	STAT5A	x			9837784	CoIP, endogenous and GST-pulldown	pY
64	1399	CRKL	6850	SYK	x			11313252	CoIP, endogenous and GST-pulldown	pY
64	1399	CRKL	6850	SYK	x			11313252	CoIP, endogenous and GST-pulldown	npY
65	1445	CSK	2534	FYN	x			7524477	in-vitro kinase assay	nd
66	1445	CSK	4067	LYN	x			1722201	in-vitro phosphorylation assay	nd
67	1445	CSK	5296	PIK3R2	x			19380743	TAP-pulldown	nd
68	1445	CSK	6714	SRC	x			12387813	in-vitro kinase assay	nd
69	1796	DOK1	2534	FYN	x			15345598	GST-pulldown	nd
70	1796	DOK1	3055	HCK	x			11071635	GST-pulldown, SH2-domain	pY
71	1796	DOK1	4067	LYN	x			11071635	GST-pulldown, SH2-domain and CoIP	pY
72	1796	DOK1	5781	PTPN11	x			15546884	CoIP, endogenous	nd
73	1796	DOK1	5777	PTPN6	x			10585470	CoIP, transfected	nd
74	1796	DOK1	4068	SH2D1A	x			10852966	CoIP, endogenous and GST-pulldown	nd
75	1796	DOK1	6714	SRC	x			11071635	GST-pulldown, SH2-domain	pY
76	1796	DOK1	7525	YES1	x			11071635	GST-pulldown, SH2-domain	pY
77	2059	EPS8	10458	BAIAP2		x		16189514	Y2H	npY
78	2059	EPS8	6714	SRC	x			10395945	in-vitro kinase assay and GST-pulldown	nd
79	2241	FER	3667	IRS1	x			11006284	CoIP, endogenous	nd
80	2241	FER	6774	STAT3	x			10878010	CoIP,endogenous	nd
81	2257	FGF12	23542	MAPK8IP2		x		11378392	Y2H and CoIP, endogenous	nd
82	2258	FGF13	23542	MAPK8IP2		x		12244047	several	nd
83	2534	FYN	55715	DOK4	x			12730241	CoIP, transfected	nd
84	2534	FYN	2887	GRB10	x			10871840	in-vitro kinase assay	nd
85	2534	FYN	2885	GRB2	x			9344857	Y2H	nd
86	2534	FYN	3667	IRS1	x			8631859	in-vitro kinase assay and GST-pulldown	nd
87	2534	FYN	5296	PIK3R2	x			1334406	CoIP, transfected	nd
88	2534	FYN	5336	PLCG2	x			7682059	in-vitro kinase assay	nd
88	2534	FYN	5336	PLCG2	x			8395016	GST-pulldown	nd
89	2534	FYN	5781	PTPN11	x			10212213	GST-pulldown	pY
90	2534	FYN	79890	RIN3	x			17474147	GST-SH3 peptide array	npY
91	2534	FYN	4068	SH2D1A	x			12545174	Y2H and GST-pulldown	npY
92	2534	FYN	6452	SH3BP2	x			9846481	Y2H	nd
93	2534	FYN	8651	SOCS1	x			10022833	GST-pulldown, domains	npY
94	2534	FYN	6772	STAT1	x			9804857	GST-pulldown	nd
95	2534	FYN	7525	YES1	x			12640114	CoIP, endogenous	nd
96	2887	GRB10	6714	SRC	x			10871840	in-vitro kinase assay	nd
97	2885	GRB2	10818	FRS2	x			9182757	CoIP, endogenous	nd
97	2885	GRB2	10818	FRS2	x			10092678	GST-pulldown	nd
97	2885	GRB2	10818	FRS2	x			11997436	CoIP,endogenous	nd
98	2885	GRB2	3667	IRS1	x			7862167	CoIP, endogenous	nd
99	2885	GRB2	5296	PIK3R2	x			8662998	CoIP, endogenous	nd
99	2885	GRB2	5296	PIK3R2	x			19380743	TAP-pulldown	nd
99	2885	GRB2	5296	PIK3R2	x			20936779	Y2H	npY
100	2885	GRB2	5336	PLCG2	x			17474147	GST-SH3 peptide array	npY
101	2885	GRB2	5781	PTPN11	x			10212213	GST-pulldown	pY
101	2885	GRB2	5781	PTPN11	x			10747947	CoIP, endogenous	nd
101	2885	GRB2	5781	PTPN11	x			19380743	TAP-pulldown	nd
102	2885	GRB2	5777	PTPN6	x			8632004	CoIP, endogenous	nd
102	2885	GRB2	5777	PTPN6	x			10747947	CoIP, endogenous	nd
102	2885	GRB2	5777	PTPN6	x			11964172	CoIP, endogenous, usings peptides	pY
103	2885	GRB2	79890	RIN3	x			17474147	GST-SH3 peptide array	npY
104	2885	GRB2	25970	SH2B1	x			9742218	GST-pulldown	pY
104	2885	GRB2	25970	SH2B1	x			20936779	Y2H	npY
105	2885	GRB2	4068	SH2D1A	x			9856458	CoIP, endogenous	nd
106	2885	GRB2	63898	SH2D4A	x			20936779	Y2H	npY
107	2885	GRB2	6452	SH3BP2	x			9846481	GST-pulldown	nd
108	2885	GRB2	8651	SOCS1	x			10022833	GST-pulldown, domains	npY
109	2885	GRB2	6714	SRC	x			11964172	CoIP, endogenous, usings peptides	pY
110	2885	GRB2	6850	SYK	x			10747947	CoIP, endogenous	nd
110	2885	GRB2	6850	SYK	x			11964172	CoIP, endogenous, usings peptides	pY
111	2886	GRB7	5747	PTK2			x	10446223	GST-pulldown, endogenous CoIP, cell migration assay	pY
112	3055	HCK	5296	PIK3R2	x			12029088	GST-pulldown-mass spectrometry	nd
113	3055	HCK	5336	PLCG2	x			7682059	in-vitro kinase assay	nd
114	3055	HCK	6714	SRC	x			11896602	CoIP, transfected	nd
115	3055	HCK	6774	STAT3	x			12244095	GST-pulldown	npY
116	3667	IRS1	3718	JAK3	x			7499365	CoIP, endogenous	nd
117	3667	IRS1	5295	PIK3R1			x	1381348	CoIP, endogenous	nd
117	3667	IRS1	5295	PIK3R1			x	7499365	CoIP, endogenous	nd
117	3667	IRS1	5295	PIK3R1			x	8382612	CD and NMR spectroscopy	pY
118	3667	IRS1	5296	PIK3R2	x			11120660	CoIP, endogenous	nd
119	3667	IRS1	8503	PIK3R3	x		x	9415396	CoIP, endogenous	nd
120	3667	IRS1	5781	PTPN11	x			8505282	CoIP, endogenous and GST-pulldown	nd
121	3667	IRS1	8651	SOCS1	x			12228220	CoIP, transfected	nd
122	3718	JAK3	8651	SOCS1	x			11133764	CoIP, transfected	nd
123	3718	JAK3	9021	SOCS3	x			10373548	CoIP, transfected	nd
124	3718	JAK3	6776	STAT5A	x			9047382	Y2H	npY
125	889	KRIT1	83605	CCM2		x		17657516	CoIP, Myc- and Flag-tagged	nd
126	889	KRIT1	9270	ITGB1BP1		x		11741838	Y2H and CoIP	nd
127	3932	LCK	9046	DOK2			x	10799545	CoIP, endogenous	nd
128	4067	LYN	27071	DAPP1	x			10880360	in vitro kinase assay	nd
128	4067	LYN	27071	DAPP1	x			11524430	in vitro phosphorylation	nd
129	4067	LYN	5336	PLCG2	x			7682059	in-vitro kinase assay	nd
129	4067	LYN	5336	PLCG2	x			8395016	GST-pulldown	nd
129	4067	LYN	5336	PLCG2	x			10981967	CoIP, endogenous	nd
130	4067	LYN	5747	PTK2		x		9169439	CoIP, endogenous	nd
131	4067	LYN	5777	PTPN6	x			10574931	CoIP, endogenous	nd
132	4067	LYN	6850	SYK	x			7831290	CoIP, endogenous	nd
133	8650	NUMB	222484	LNX2		x		11922143	Y2H and GST-pulldown	pY
134	5290	PIK3CA	8503	PIK3R3		x		9415396	Y2H	npY
135	5295	PIK3R1	8651	SOCS1			x	10022833	GST-pulldown, domains	npY
136	5296	PIK3R2	5781	PTPN11	x			19380743	TAP-pulldown	nd
137	5296	PIK3R2	8651	SOCS1	x			10022833	GST-pulldown, domains	npY
138	5296	PIK3R2	9306	SOCS6	x			12052866	CoIP, endogenous	nd
139	5296	PIK3R2	6850	SYK	x			15536084	Y2H and GST-pulldown	pY
140	5336	PLCG2	27071	DAPP1	x			10770799	CoIP, endogenous	nd
141	5336	PLCG2	5781	PTPN11	x			12135708	CoIP, endogenous	nd
142	5336	PLCG2	6452	SH3BP2	x			11390470	Far-Western	nd
143	5336	PLCG2	6850	SYK	x			10469124	GST-pulldown	nd
143	5336	PLCG2	6850	SYK	x			10981967	CoIP, endogenous	nd
144	5747	PTK2	6714	SRC		x		10085298	GST-pulldown	pY
144	5747	PTK2	6714	SRC		x		12615911	CoIP, endogenous in stably transfected cells (v-Src)	nd
144	5747	PTK2	6714	SRC		x		16966330	CoIP, endogenous	nd
145	5781	PTPN11	10818	FRS2	x			10650943	Y2H and CoIP, endogenous	pY
146	5781	PTPN11	10817	FRS3	x			11432792	Y2H and CoIP, transfected	pY
147	5781	PTPN11	9021	SOCS3	x			10777583	CoIP, transfected	nd
148	5781	PTPN11	6714	SRC	x			14687660	CoIP, endogenous	nd
149	5781	PTPN11	6772	STAT1	x			12270932	CoIP, endogenous	nd
150	5781	PTPN11	6774	STAT3	x			11594781	CoIP, endogenous	nd
151	5781	PTPN11	6776	STAT5A	x			10617656	in-vitro dephosphorylation assay and GST-pulldown	pY
152	5777	PTPN6	6452	SH3BP2	x			16649996	Y2H and CoIP, transfected	nd
153	5777	PTPN6	6714	SRC	x			9261115	GST-pulldown and in-vitro kinase assay	pY
154	5777	PTPN6	6850	SYK	x			10747947	CoIP, endogenous	nd
155	6452	SH3BP2	6850	SYK	x			9846481	Y2H and mammalian two-hybrid	nd
156	6714	SRC	27071	DAPP1	x			10880360	in vitro kinase assay	nd
156	6714	SRC	27071	DAPP1	x			11524430	in vitro phosphorylation	nd
157	6714	SRC	55715	DOK4	x			12730241	CoIP, transfected	nd
158	6714	SRC	10818	FRS2	x			10092678	GST-pulldown	nd
159	6714	SRC	79890	RIN3	x			17474147	GST-SH3 peptide array	npY
160	6714	SRC	9047	SH2D2A	x			15962004	CoIP	nd
161	6714	SRC	6772	STAT1	x			10358079	coIP,endogenous	nd
162	6714	SRC	6774	STAT3	x			8657134	CoIP, endogenous and GST-pulldown	nd
162	6714	SRC	6774	STAT3	x			12244095	GST-pulldown	npY
163	6714	SRC	7525	YES1	x			11039464	CoIP, endogenous	nd
164	6772	STAT1	6774	STAT3	x			11594781	CoIP, endogenous	nd
165	6772	STAT1	6776	STAT5A	x			10358045	CoIP, endogenous	pY
166	6774	STAT3	6776	STAT5A	x			9398404	CoIP, endogenous	nd
167	10188	TNK2	84941	HSH2D		x		11700021	CoIP, tagged	nd
