# Supplementary material for: Phospho-tyrosine dependent protein–protein interaction network
Source: Mol Syst Biol. 2015 Mar 26;11(3):0794. doi: 10.15252/msb.20145968 (PMC4380928; doi:10.15252/msb.20145968)
Supplement: Supplementary file 5 [file msb0011-0794-sd5.xlsx]

## Sheet: S8 Co-IP
GeneID Firefly	Symbol Firefly	GeneID ProteinA	Symbol ProteinA	pY	npY	CoIP Result	Fold Binding vs. background	Z Score
10307	APBB3	5170	PDPK1	x		neg	1.76352	1.00583
26060	APPL1	5296	PIK3R2		x	neg	0.405091	-6.44533
26060	APPL1	9047	SH2D2A	x		neg	0.646574	-2.11268
55198	APPL2	22924	MAPRE3	x		pos	13.4874	35.6921
55738	ARFGAP1	9910	RABGAP1L	x		neg	0.769966	-1.91949
51329	ARL6IP4	2885	GRB2		x	pos	4.08466	2.53415
51329	ARL6IP4	8503	PIK3R3	x		pos	4.04587	6.81717
51130	ASB3	9047	SH2D2A	x		pos	2.08856	4.82647
140462	ASB9	1398	CRK		x	pos	3.35675	2.36464
140462	ASB9	5336	PLCG2		x	neg	2.1746	1.25008
8412	BCAR3	3667	IRS1	x		pos	2.95411	3.20057
8678	BECN1	7525	YES1	x		neg	1.57194	1.47278
79949	C10orf81	2885	GRB2	x		pos	2.82765	6.95117
79949	C10orf81	8503	PIK3R3	x		pos	6.55531	19.7542
79000	C1orf135	8503	PIK3R3		x	neg	1.12934	1.42844
51493	C22orf28	26060	APPL1	x		pos	3.34755	5.47634
51493	C22orf28	1398	CRK	x		neg	1.15926	0.287169
128977	C22orf39	23542	MAPK8IP2	x		neg	0.555321	-0.920239
65265	C8orf33	23542	MAPK8IP2	x		neg	0.792041	-0.352754
257169	C9orf43	9910	RABGAP1L	x		pos	2.02926	5.39383
83605	CCM2	55715	DOK4	x		pos	2.27438	2.43865
1398	CRK	868	CBLB	x		neg	1.38646	0.916681
27071	DAPP1	10307	APBB3		x	pos	2.64611	3.55141
27071	DAPP1	5326	PLAGL2		x	neg	1.49208	1.03342
79930	DOK3	55715	DOK4	x		pos	4.21793	3.2175
55715	DOK4	5747	PTK2	x		neg	0.903741	-0.341314
55715	DOK4	6773	STAT2	x		neg	0.583044	-2.50946
2002	ELK1	1398	CRK	x		neg	0.775957	-0.45378
55603	FAM46A	9047	SH2D2A	x		pos	12.3719	22.6589
55603	FAM46A	6850	SYK	x		pos	4.27242	5.04987
115572	FAM46B	9047	SH2D2A	x		pos	10.9425	27.5458
10817	FRS3	10817	FRS3		x	pos	6.01593	13.7341
10817	FRS3	3055	HCK		x	pos	6.87197	10.5381
10817	FRS3	4145	MATK	x		neg	0.787702	-1.06304
10817	FRS3	8650	NUMB	x		neg	0.875582	-1.05282
10817	FRS3	8503	PIK3R3	x		pos	8.56627	9.54604
10817	FRS3	7408	VASP	x		neg	1.15391	0.401204
2534	FYN	868	CBLB		x	neg	1.56366	1.71511
2885	GRB2	867	CBL		x	pos	6.93645	20.1389
2885	GRB2	1627	DBN1	x		pos	4.35658	4.97827
84941	HSH2D	8503	PIK3R3	x		neg	1.07495	0.131639
129285	KLRAQ1	9047	SH2D2A	x		neg	0.726417	-2.52386
3927	LASP1	1398	CRK	x		neg	0.505082	-2.25484
654346	LGALS9C	55198	APPL2	x		neg	0.949147	-0.243917
167410	LIX1	55198	APPL2	x		neg	0.995109	-0.0181325
4009	LMX1A	2885	GRB2	x		pos	2.81666	2.62667
84708	LNX1	3718	JAK3	x		neg	1.079	0.238423
84708	LNX1	9047	SH2D2A	x		neg	1.34404	1.27111
492311	LOC492311	23542	MAPK8IP2	x		neg	1.00369	0.0307472
9208	LRRFIP1	9047	SH2D2A	x		neg	1.45314	3.40018
23542	MAPK8IP2	284	ANGPT1	x		pos	2.66026	5.32116
23542	MAPK8IP2	3303	HSPA1A		x	pos	10.2167	20.2737
23542	MAPK8IP2	9910	RABGAP1L		x	pos	3.87221	5.57257
23542	MAPK8IP2	10537	UBD	x		pos	11.0872	8.47691
58529	MYOZ1	2885	GRB2	x		neg	1.00114	0.008456
8650	NUMB	3667	IRS1	x		neg	0.829565	-1.61543
116448	OLIG1	55715	DOK4		x	neg	0.804	-0.820916
116448	OLIG1	2885	GRB2		x	neg	1.58418	0.873026
116448	OLIG1	2886	GRB7	x		pos	2.32115	3.09981
116448	OLIG1	3055	HCK		x	pos	3.09998	4.72706
116448	OLIG1	8650	NUMB	x		neg	0.963193	-0.178549
116448	OLIG1	8503	PIK3R3		x	pos	5.18615	7.81303
116448	OLIG1	5777	PTPN6	x		neg	1.50134	0.976856
116448	OLIG1	6776	STAT5A	x		neg	1.63912	0.550342
116448	OLIG1	7525	YES1	x		pos	3.00121	6.43571
56957	OTUD7B	8503	PIK3R3	x		pos	7.58818	4.11863
133015	PACRGL	2885	GRB2	x		neg	0.71951	-2.4309
133015	PACRGL	8503	PIK3R3		x	neg	1.30897	1.33759
50855	PARD6A	2885	GRB2	x		pos	10.3849	3.25107
50855	PARD6A	8503	PIK3R3	x		pos	27.331	9.58439
5170	PDPK1	1445	CSK	x		neg	1.2449	0.950828
246330	PELI3	8503	PIK3R3	x		pos	11.85	26.6861
10857	PGRMC1	9270	ITGB1BP1	x		pos	15.2956	7.21688
5295	PIK3R1	1398	CRK	x		neg	1.17355	0.415565
5295	PIK3R1	3667	IRS1	x		pos	91.8505	12.6794
5296	PIK3R2	867	CBL	x		neg	0.841086	-0.465308
5296	PIK3R2	1398	CRK	x		neg	0.376485	-5.0785
8503	PIK3R3	867	CBL	x		pos	2.41227	2.10789
8503	PIK3R3	1412	CRYBA2	x		pos	13.2476	16.7034
8503	PIK3R3	2122	EVI1	x		neg	0.62016	-3.52554
8503	PIK3R3	3055	HCK	x		pos	2.38358	2.67658
8503	PIK3R3	3667	IRS1	x		pos	186.118	8.22978
8503	PIK3R3	5465	PPARA	x		neg	1.86531	1.9436
8503	PIK3R3	4660	PPP1R12B		x	pos	157.645	17.4789
8503	PIK3R3	5747	PTK2		x	pos	8.26663	11.0855
8503	PIK3R3	6714	SRC	x		neg	1.07159	0.189134
8503	PIK3R3	7415	VCP	x		neg	1.52581	0.970435
5336	PLCG2	2002	ELK1	x		neg	1.36838	0.848525
58473	PLEKHB1	9047	SH2D2A	x		pos	17.1158	26.0184
5465	PPARA	2885	GRB2	x		pos	2.86779	9.49437
5709	PSMD3	5336	PLCG2		x	pos	2.02493	4.08814
5747	PTK2	2886	GRB7	x		pos	4.7799	2.97491
5747	PTK2	3055	HCK		x	pos	9.8334	12.6765
5777	PTPN6	5747	PTK2	x		pos	3.31068	2.14146
9910	RABGAP1L	1627	DBN1	x		neg	1.26564	1.09148
9910	RABGAP1L	2122	EVI1	x		pos	7.19108	14.0178
9910	RABGAP1L	5925	RB1	x		neg	0.970671	-0.0849124
25788	RAD54B	5336	PLCG2		x	pos	3.34525	2.59101
25788	RAD54B	9047	SH2D2A	x		pos	5.87722	12.3367
10928	RALBP1	5336	PLCG2		x	neg	1.57888	2.576
5925	RB1	2885	GRB2	x		pos	3.28518	5.01688
116362	RBP7	8503	PIK3R3	x		pos	2.6556	7.19563
11123	RCAN3	2059	EPS8		x	neg	1.12821	0.341466
11123	RCAN3	2887	GRB10	x		pos	2.2066	8.68732
60592	SCOC	55816	DOK5	x		neg	0.934064	-0.0805564
10507	SEMA4D	1398	CRK	x		neg	0.131764	-1.62788
117157	SH2D1B	3303	HSPA1A	x		pos	3.53208	5.83797
117157	SH2D1B	23542	MAPK8IP2		x	neg	1.50595	1.75556
117157	SH2D1B	116448	OLIG1		x	pos	3.10232	4.08088
117157	SH2D1B	5747	PTK2		x	neg	1.10929	0.356874
117157	SH2D1B	6775	STAT4	x		neg	0.990441	-0.0350667
9047	SH2D2A	1398	CRK	x		neg	1.94043	3.83833
9047	SH2D2A	3927	LASP1		x	pos	3.86784	8.517
9047	SH2D2A	5295	PIK3R1	x		pos	3.37418	11.2919
9047	SH2D2A	8503	PIK3R3	x		pos	7.95098	2.87003
9047	SH2D2A	5747	PTK2	x		pos	4.60929	13.3831
9047	SH2D2A	7248	TSC1	x		neg	3.31214	1.8374
122809	SOCS4	10817	FRS3		x	pos	12.131	7.54033
122809	SOCS4	2885	GRB2	x		pos	2.58603	5.54799
122809	SOCS4	92483	LDHAL6B	x		neg	0.216639	-3.40458
122809	SOCS4	64398	MPP5	x		neg	0.597847	-1.47319
122809	SOCS4	8503	PIK3R3	x		pos	7.86501	9.04401
122809	SOCS4	65018	PINK1	x		pos	2.45855	8.70909
122809	SOCS4	116362	RBP7	x		pos	2.24107	4.06629
84727	SPSB2	8503	PIK3R3	x		pos	4.11481	8.55433
6714	SRC	5747	PTK2		x	neg	1.9644	2.23579
6775	STAT4	1398	CRK	x		neg	1.39277	0.593996
6776	STAT5A	867	CBL	x		neg	0.688353	-0.499857
85013	TMEM128	2885	GRB2	x		pos	4.18027	7.08036
85013	TMEM128	23542	MAPK8IP2	x		neg	1.28661	2.20832
10100	TSPAN2	2885	GRB2	x		pos	39.6569	5.40006
10100	TSPAN2	9910	RABGAP1L	x		neg	0.924554	-0.6186
117581	TWIST2	83605	CCM2	x		pos	3.37161	6.48468
117581	TWIST2	1398	CRK		x	neg	1.05278	0.0939063
117581	TWIST2	5336	PLCG2		x	neg	1.37755	1.64697
7415	VCP	2885	GRB2	x		pos	14.1529	7.25609
128434	VSTM2L	83605	CCM2	x		pos	4.23689	2.95805
155368	WBSCR27	2885	GRB2		x	neg	1.94376	3.37343
155368	WBSCR27	8503	PIK3R3	x		pos	3.15083	7.2549
23001	WDFY3	2885	GRB2	x		neg	0.743621	-0.797056
23001	WDFY3	8503	PIK3R3		x	pos	2.49096	5.15384
23001	WDFY3	9910	RABGAP1L	x		neg	1.78983	1.78507
91833	WDR20	27071	DAPP1	x		pos	3.34247	4.52533
139170	WDR40B	9047	SH2D2A	x		pos	2.29012	5.75773
23051	ZHX3	9047	SH2D2A	x		neg	0.832577	-0.760865
23528	ZNF281	8503	PIK3R3	x		neg	0.48845	-3.07567
79970	ZNF767	8503	PIK3R3	x		pos	20.2722	26.5499
