# Supplementary material for: Phospho-tyrosine dependent protein–protein interaction network
Source: Mol Syst Biol. 2015 Mar 26;11(3):0794. doi: 10.15252/msb.20145968 (PMC4380928; doi:10.15252/msb.20145968)
Supplement: Supplementary file 6 [file msb0011-0794-sd6.xlsx]

## Sheet: S9 Co-IP SH2 mutant
GeneID Firefly	Symbol Firefly	GeneID ProteinA	Symbol ProteinA	SH2 mutant	CoIP Result	Fold Binding vs wild type	Z Score
8503	PIK3R3	79949	C10orf81	PIK3R3 R90KR383wt	neg	0.608668	-1.4275
8503	PIK3R3	79949	C10orf81	PIK3R3 R90wtR383K	pos	0.301405	-4.40905
8503	PIK3R3	79949	C10orf81	PIK3R3 R90KR383K	pos	0.294787	-5.13872
51329	ARL6IP4	8503	PIK3R3	PIK3R3 R90KR383wt	neg	0.560664	-2.09172
51329	ARL6IP4	8503	PIK3R3	PIK3R3 R90wtR383K	pos	0.474108	-3.74315
51329	ARL6IP4	8503	PIK3R3	PIK3R3 R90KR383K	pos	0.478896	-2.30083
1412	CRYBA2	8503	PIK3R3	PIK3R3 R90KR383wt	neg	0.576272	-2.34949
1412	CRYBA2	8503	PIK3R3	PIK3R3 R90wtR383K	pos	0.360639	-4.16103
1412	CRYBA2	8503	PIK3R3	PIK3R3 R90KR383K	pos	0.149058	-9.84418
3055	HCK	8503	PIK3R3	PIK3R3 R90KR383wt	pos	0.364568	-2.33974
3055	HCK	8503	PIK3R3	PIK3R3 R90wtR383K	neg	0.320237	-1.66179
3055	HCK	8503	PIK3R3	PIK3R3 R90KR383K	pos	0.347996	-2.67351
3667	IRS1	8503	PIK3R3	PIK3R3 R90KR383wt	pos	0.429974	-2.96568
3667	IRS1	8503	PIK3R3	PIK3R3 R90wtR383K	pos	0.0809613	-8.68544
3667	IRS1	8503	PIK3R3	PIK3R3 R90KR383K	pos	0.0310891	-23.6324
56957	OTUD7B	8503	PIK3R3	PIK3R3 R90KR383wt	neg	0.701797	-1.62768
56957	OTUD7B	8503	PIK3R3	PIK3R3 R90wtR383K	neg	0.658055	-1.97851
56957	OTUD7B	8503	PIK3R3	PIK3R3 R90KR383K	pos	0.456855	-2.36442
50855	PARD6A	8503	PIK3R3	PIK3R3 R90KR383wt	neg	0.697867	-1.74246
50855	PARD6A	8503	PIK3R3	PIK3R3 R90wtR383K	neg	0.583065	-5.1217
50855	PARD6A	8503	PIK3R3	PIK3R3 R90KR383K	pos	0.218928	-10.4797
246330	PELI3	8503	PIK3R3	PIK3R3 R90KR383wt	neg	0.93593	-0.809322
246330	PELI3	8503	PIK3R3	PIK3R3 R90wtR383K	neg	0.618299	-4.44807
246330	PELI3	8503	PIK3R3	PIK3R3 R90KR383K	pos	0.1824	-39.298
5465	PPARA	8503	PIK3R3	PIK3R3 R90KR383wt	neg	0.902205	-0.420925
5465	PPARA	8503	PIK3R3	PIK3R3 R90wtR383K	neg	0.665044	-0.798606
5465	PPARA	8503	PIK3R3	PIK3R3 R90KR383K	neg	0.604523	-1.13695
9047	SH2D2A	8503	PIK3R3	PIK3R3 R90KR383wt	neg	0.668085	-4.6069
9047	SH2D2A	8503	PIK3R3	PIK3R3 R90wtR383K	pos	0.452508	-9.36111
9047	SH2D2A	8503	PIK3R3	PIK3R3 R90KR383K	pos	0.24256	-6.41638
122809	SOCS4	8503	PIK3R3	PIK3R3 R90KR383wt	neg	1.9996	5.44855
122809	SOCS4	8503	PIK3R3	PIK3R3 R90wtR383K	neg	1.61057	1.90439
122809	SOCS4	8503	PIK3R3	PIK3R3 R90KR383K	neg	1.46959	3.39993
84727	SPSB2	8503	PIK3R3	PIK3R3 R90KR383wt	neg	0.888778	-0.793631
84727	SPSB2	8503	PIK3R3	PIK3R3 R90wtR383K	pos	0.469796	-2.67725
84727	SPSB2	8503	PIK3R3	PIK3R3 R90KR383K	pos	0.265806	-8.60663
155368	WBSCR27	8503	PIK3R3	PIK3R3 R90KR383wt	neg	0.823396	-0.67352
155368	WBSCR27	8503	PIK3R3	PIK3R3 R90wtR383K	neg	0.626251	-1.00325
155368	WBSCR27	8503	PIK3R3	PIK3R3 R90KR383K	pos	0.353411	-3.57537
23001	WDFY3	8503	PIK3R3	PIK3R3 R90KR383wt	neg	0.692012	-1.69237
23001	WDFY3	8503	PIK3R3	PIK3R3 R90wtR383K	neg	0.172794	-1.10527
23001	WDFY3	8503	PIK3R3	PIK3R3 R90KR383K	pos	0.116629	-3.39104
79949	C10orf81	2885	GRB2	GRB2 R86K	neg	1.10198	0.907112
1627	DBN1	2885	GRB2	GRB2 R86K	neg	0.894975	-0.325351
4009	LMX1A	2885	GRB2	GRB2 R86K	neg	0.964016	-0.0881118
5465	PPARA	2885	GRB2	GRB2 R86K	neg	0.928861	-0.221572
5925	RB1	2885	GRB2	GRB2 R86K	pos	0.0921833	-18.2843
122809	SOCS4	2885	GRB2	GRB2 R86K	neg	0.657905	-1.20131
85013	TMEM128	2885	GRB2	GRB2 R86K	pos	0.35313	-5.86221
10100	TSPAN2	2885	GRB2	GRB2 R86K	pos	0.267477	-4.40359
7415	VCP	2885	GRB2	GRB2 R86K	pos	0.321212	-7.13293
